# Supplementary material for: Genome-wide systematic identification of methyltransferase recognition and modification patterns
Source: Nat Commun. 2019 Aug 19;10:3311. doi: 10.1038/s41467-019-11179-9 (PMC6700114; doi:10.1038/s41467-019-11179-9)
Supplement: Supplementary file 4 — Supplementary Data 1 [file 41467_2019_11179_MOESM4_ESM.xlsx]

## Sheet: Sheet1
Supplementary Data 1
Genome-wide systematic identification of methyltransferase recognition and modification patterns
Jensen et al.
Raw data from methylation detection. Assembly of data presented in motif_summary.csv files
Name	motifString	Center-Pos	modificationType	Fraction	nDetected	nGenome	groupTag	partnerMotifString	meanScore	meanIpdRatio	meanCoverage	objectiveScore
Moorella thermoacetica 39073-HH	WATCNNNNNCTC	1	m6A	1	461	461	WATCNNNNNCTC		10814967	66058807	63633404	49857.0
	SATC	1	m6A	0.9990926	37436	37470	SATC		11169337	61791873	65864914	4177938.0
	GAWTC	1	m6A	0.9973913	4588	4600	GAWTC	GAWTC	10974542	58153205	65528114	502329.7
	AACCA	4	m6A	0.9965747	5528	5547	AACCA		10355608	62629156	65254700	496033.9
	GAGNNNNNGAT	1	m6A	0.99368423	944	950	GAGNNNNNGAT		10236335	58354616	65542370	96081.6
	GGGCCC	4	m4C	0.97406465	2291	2352	GGGCCC	GGGCCC	6559232	33606703	66268875	146759.8
	CTCCG	3	m4C	0.7642949	4157	5439	CTCCG		4955328	26676800	62944430	161728.8
AW_neg_bgaB_motif_summary
AW06460_motif_summary
AW04420_motif_summary
AW08800_motif_summary	TAAGNNNNNTCC	2	m6A	1	12	12	TAAGNNNNNTCC		19135834	67675	17385834	22963
	GGANNNNNCNTA	2	m6A	1	12	12	GGANNNNNCNTA		15671666	59266667	67 days, 15:25:00	18806
AW14460_motif_summary	CAAAAAR	5	m6A	1	22	22	CAAAAAR		21850454	57377267	130 days, 16:05:00	48071
AW17130_QV255_motif_summary	GATNNNNNNNTGC	1	m6A	1	12	12	GATNNNNNNNTGC		11360834	6405	9211667	13633
	GCANNNNNNCAT	2	m6A	1	12	12	GCANNNNNNCAT		9316667	5952501	8190833	11180
AW17130_QV30_motif_summary	GANGNNNNNNTG	1	m6A	1	12	12	GANGNNNNNNTG/CANNNNNNCNTC	CANNNNNNCNTC	20959167	6103333	93 days, 17:25:00	25151
	CANNNNNNCNTC	1	m6A	1	12	12	GANGNNNNNNTG/CANNNNNNCNTC	GANGNNNNNNTG	71 days, 11:25:00	0.261806	20305834	20583
	ANNANNCNNNVHGGNW	12	modified_base	1	5	5	ANNANNCNNNVHGGNW		2 days, 0:02:00	1438	2106	241
	WNMNNSGDGGCV	6	modified_base	1	5	5	WNMNNSGDGGCV		1 day, 22:02:00	14279999	87 days, 5:04:00	231
	DCGGNNSCNNNNGNNNW	2	modified_base	1	5	5	DCGGNNSCNNNNGNNNW		48	1426	2099	240
	GNTGNNGNNNNAANDS	0	modified_base	1	5	5	GNTGNNGNNNNAANDS		56	14799999	90 days, 9:08:00	280
	DNVCKGNDNCT	3	modified_base	0.8333333	5	6	DNVCKGNDNCT		2 days, 16:08:00	1556	87 days, 4:06:00	27496783
AW17840_motif_summary
AW18570_motif_summary
AW18590_motif_summary	CNCNNNNKMNCNNNB	2	modified_base	1	5	5	CNCNNNNKMNCNNNB		1 day, 22:08:00	1478	49 days, 10:02:00	234
	DTNCNCCNGNNNHNNA	8	modified_base	0.8333333	5	6	DTNCNCCNGNNNHNNA		54	1458	54 days, 13:02:00	22913986
	HNVDNGGNNNNTNNNT	5	modified_base	0.8333333	5	6	HNVDNGGNNNNTNNNT		45	1492	54 days, 17:04:00	19094987
AW19740_motif_summary	GCCRAG	4	m6A	1	25	25	GCCRAG		82 days, 18:08:00	55712	131 days, 5:02:00	49652
AW30860_motif_summary	TAGNHNNNNV	1	m6A	1	17	17	TAGNHNNNNV		6082941	29370587	26458235	10341
	BCANANNGNNNNNM	4	m6A	1	8	8	BCANANNGNNNNNM		172375	19237499	2772125	1379
	VNTNNNNNNTTNTA	13	m6A	1	5	5	VNTNNNNNNTTNTA		6 days, 3:02:00	1794	113 days, 0:04:00	736
	VAB	1	m6A	0.8264463	400	484	VAB		515185	26452258	26843025	173586.67
AW31130_motif_summary
AW34920_motif_summary	WBNNMDVAGCNH	7	m6A	0.8333333	5	6	WBNNMDVAGCNH		2 days, 21:06:00	1826	449	29533582
	BVVAG	3	m6A	00:05:00	46	92	BVVAG		78304344	18913041	45884784	19302639
AW35180_QV100_motif_summary	WNNNNNMGNCNGGNM	9	m4C	01:00:00	5	5	WNNNNNMGNCNGGNM		9 days, 21:40:00	3	340	49 days, 11:00:00
	RWNNYNKNCYKVNH	8	m4C	0.052083333	6	8	RWNNYNKNCYKVNH		7 days, 3:50:00	3	33533334	23 days, 20:54:00
AW35180_QV30_motif_summary	TRNNTNGNCWNNA	6	modified_base	1	5	5	TRNNTNGNCWNNA		1 day, 23:02:00	1386	218 days, 7:02:00	236
	KNCTGGNNNB	2	m4C	1	12	12	KNCTGGNNNB		48158334	23158333	52450835	5779
	GNCCGRNB	2	m4C	1	5	5	GNCCGRNB		27 days, 10:08:00	24620001	5596	3294
	KNNNNNNSNNCTGGT	10	m4C	1	5	5	KNNNNNNSNNCTGGT		5 days, 12:06:00	16819999	215 days, 7:02:00	663
	MAANHNCCBNNNNNBNS	7	modified_base	1	5	5	MAANHNCCBNNNNNBNS		1 day, 21:02:00	13820001	214 days, 15:02:00	226
neg_bgaB_motif_summary
MothHH_00029_Moth0026_motif_summary	GAWTC	1	m6A	1	26	26	GAWTC	GAWTC	49576923	62823076	23807692	1289
MothHH_00692_Moth0639_motif_summary	BGNSTSCNNGNNNRNR	6	modified_base	0.833333	5	6	BGNSTSCNNGNNNRNR		1 day, 11:04:00	1766	4 days, 10:04:00	1502139
MothHH_00927_Moth0871_motif_summary	CATC	1	m6A	01:00:00	24	24	CATC		21704167	7167501	79 days, 2:05:00	52090.0
MothHH_01297_Moth1213_motif_summary	AACCA	4	m6A	1	14	14	AACCA		6992857	7541429	43357143	979
NEW 1798_1799	GNNBNATCTNNNWNTC	5	modified_base	1	5	5	GNNBNATCTNNNWNTC		2 days, 4:04:00	1552	27 days, 18:04:00	262
MothHH_01799_Moth1672_motif_summary	WGAGNNNNAGATNNNNC	2	modified_base	1	5	5	WGAGNNNNAGATNNNNC		2 days, 7:04:00	01:57:00	34 days, 19:06:00	277
	GNNBNATCTNNNWNTC	5	modified_base	1	5	5	GNNBNATCTNNNWNTC		2 days, 5:08:00	15439999	31 days, 20:08:00	269
	GNNNYNNGNTNRAG	12	modified_base	1	5	5	GNNNYNNGNTNRAG		41	1446	31 days, 2:06:00	205
MothHH_01869_Moth1737_motif_summary	GATC	1	m6A	1	14	14	GATC	GATC	53142857	6526428	29214285	744
MothHH_02424_Moth2241_motif_summary	GGGNNNNNNNCANMNK	0	modified_base	1	5	5	GGGNNNNNNNCANMNK		48	0.0840278	34 days, 9:04:00	240
	WNNMCHNNRNNGNGC	14	modified_base	1	5	5	WNNMCHNNRNNGNGC		2 days, 3:04:00	1544	38 days, 12:08:00	257
	YSGSSCSNNNNNNTNNNC	2	modified_base	0.8333333	5	6	YSGSSCSNNNNNNTNNNC		1 day, 16:04:00	1442	31 days, 16:06:00	17143056
	BDDGWNVNKNTNNT	3	modified_base	00:05:00	5	10	BDDGWNVNKNTNNT		4 days, 15:06:00	1832	32 days, 12:02:00	29902478
MothHH_02467_Moth2281_motif_summary	GGGCCC	4	m4C	1	10	10	GGGCCC	GGGCCC	6 days, 7:05:00	3362	7 days, 0:08:00	1515
