# Supplementary material for: Genome-wide systematic identification of methyltransferase recognition and modification patterns
Source: Nat Commun. 2019 Aug 19;10:3311. doi: 10.1038/s41467-019-11179-9 (PMC6700114; doi:10.1038/s41467-019-11179-9)
Supplement: Supplementary file 5 — Supplementary Data 2 [file 41467_2019_11179_MOESM5_ESM.xlsx]

## Sheet: Sheet1
Supplementary Data 2
Genome-wide systematic identification of methyltransferase recognition and modification patterns
Jensen et al.
List of strains and plasmids used in this study
Name	Relevant characteristics	Source
Strains
E. coli TOP10	F- mcrA Δ( mrr-hsdRMS-mcrBC) Φ80lacZΔM15 Δ lacX74 recA1 araD139 Δ( araleu)7697 galU galK rpsL (StrR) endA1 nupG	Thermo Fisher Scientific
E. coli Stellar™ (dcm-/dam-)	F-, ara, Δ(lac-proAB) [Φ 80d lacZΔM15], rpsL(str), thi, Δ(mrr-hsdRMS-mcrBC), ΔmcrA, dam, dcm	Clontech
Moorella thermoacetica ATCC 39073-HH	M. thermoacetica ATCC39073 strain kept in the laboratorium	ATCC
Acetobacterium woodii		DSMZ
DSMZ 1030
Plasmids
pRSFDuet™-1	The vector also carries the pRSF1030 replicon, lacI gene, and kanamycin resistance marker.	Novagen
pRSFduetPA1lacO-1	pRSFDuet™-1, having the two T7 promoters replaced with PA1lacO-1 23, 24	This study
pRSFduetPA1lacO-1 MothHH_01798	pRSFduetPA1lacO-1 with MothHH_01798-01799 methyltransferase placed under the mutated lac promoter, with the motif cassette for M. thermoacetica.	This study
pRSFduetPA1lacO-1 MothHH_00029	pRSFduetPA1lacO-1 with MothHH_00029 methyltransferase placed under the mutated lac promoter, with the motif cassette for M. thermoacetica.	This study
pRSFduetPA1lacO-1 MothHH_00692	pRSFduetPA1lacO-1 with MothHH_00692 methyltransferase placed under the mutated lac promoter, with the motif cassette for M. thermoacetica.	This study
pRSFduetPA1lacO-1 MothHH_00927	pRSFduetPA1lacO-1 with MothHH_00927 methyltransferase placed under the mutated lac promoter, with the motif cassette for M. thermoacetica.	This study
pRSFduetPA1lacO-1 MothHH_01869	pRSFduetPA1lacO-1 with MothHH_01869 methyltransferase placed under the mutated lac promoter, with the motif cassette for M. thermoacetica.	This study
pRSFduetPA1lacO-1 MothHH_02421	pRSFduetPA1lacO-1 with MothHH_02421 methyltransferase placed under the mutated lac promoter, with the motif cassette for M. thermoacetica.	This study
pRSFduetPA1lacO-1 MothHH_02424	pRSFduetPA1lacO-1 with MothHH_02424 methyltransferase placed under the mutated lac promoter, with the motif cassette for M. thermoacetica.	This study
pRSFduetPA1lacO-1 MothHH_02467	pRSFduetPA1lacO-1 with MothHH_02467 methyltransferase placed under the mutated lac promoter, with the motif cassette for M. thermoacetica.	This study
pRSFduetPA1lacO-1 MothHH_01297	pRSFduetPA1lacO-1 with MothHH_01297 methyltransferase placed under the mutated lac promoter, with the motif cassette for M. thermoacetica.	This study
pRSFduetPA1lacO-1MbagB	pRSFduetPA1lacO-1 with bgaB methyltransferase placed under the mutated lac promoter, with the motif cassette for M. thermoacetica	This study
pRSFduetPA1lacO-1AW04420	pRSFduetPA1lacO-1 with Awo_c04420-04450 methyltransferase placed under the mutated lac promoter, with the motif cassette for A. woodii.	This study
pRSFduetPA1lacO-1AW08800	pRSFduetPA1lacO-1 with Awo_c08800-08810 methyltransferase placed under the mutated lac promoter, with the motif cassette for A. woodii.	This study
pRSFduetPA1lacO-1AW17130	pRSFduetPA1lacO-1 with Awo_c17130-17140 methyltransferase placed under the mutated lac promoter, with the motif cassette for A. woodii.	This study
pRSFduetPA1lacO-1AW17840	pRSFduetPA1lacO-1 with Awo_c17840 methyltransferase placed under the mutated lac promoter, with the motif cassette for A. woodii.	This study
pRSFduetPA1lacO-1AW06460	pRSFduetPA1lacO-1 with Awo_c06460 methyltransferase placed under the mutated lac promoter, with the motif cassette for A. woodii.	This study
pRSFduetPA1lacO-1AW14460	pRSFduetPA1lacO-1 with Awo_c14460 methyltransferase placed under the mutated lac promoter, with the motif cassette for A. woodii.	This study
pRSFduetPA1lacO-1AW18170	pRSFduetPA1lacO-1 with Awo_c18170 methyltransferase placed under the mutated lac promoter, with the motif cassette for A. woodii.	This study
pRSFduetPA1lacO-1AW18590	pRSFduetPA1lacO-1 with Awo_c18590 methyltransferase placed under the mutated lac promoter, with the motif cassette for A. woodii.	This study
pRSFduetPA1lacO-1AW19740	pRSFduetPA1lacO-1 with Awo_c19740 methyltransferase placed under the mutated lac promoter, with the motif cassette for A. woodii.	This study
pRSFduetPA1lacO-1AW30860	pRSFduetPA1lacO-1 with Awo_c30860 methyltransferase placed under the mutated lac promoter, with the motif cassette for A. woodii.	This study
pRSFduetPA1lacO-1AW31130	pRSFduetPA1lacO-1 with Awo_c31130 methyltransferase placed under the mutated lac promoter, with the motif cassette for A. woodii.	This study
pRSFduetPA1lacO-1AW34920	pRSFduetPA1lacO-1 with Awo_c34920 methyltransferase placed under the mutated lac promoter, with the motif cassette for A. woodii.	This study
pRSFduetPA1lacO-1AWbgaB	pRSFduetPA1lacO-1 with bgaB placed under the mutated lac promoter, with the motif cassette for A. woodii.	This study
