# Supplementary material for: Genome-wide systematic identification of methyltransferase recognition and modification patterns
Source: Nat Commun. 2019 Aug 19;10:3311. doi: 10.1038/s41467-019-11179-9 (PMC6700114; doi:10.1038/s41467-019-11179-9)
Supplement: Supplementary file 6 — Supplementary Data 3 [file 41467_2019_11179_MOESM6_ESM.xlsx]

## Sheet: Sheet1
Supplementary Data 3
Genome-wide systematic identification of methyltransferase recognition and modification patterns
Jensen et al.
List of primers used in this study
Name	Sequence 5´–3´	Target
Primers
M01798_fo	ATACATAUGACGGAAAACACCAATATGGATC	M. thermoacetica
M00029_fo	ATACATAUGATCAGAAATCCAAGGTTAAGCC	M. thermoacetica
M00692_fo	ATACATAUGGATTACGAAACCGGGTC	M. thermoacetica
M00927_fo	ATACATAUGCCGGGTAAACTCCAG	M. thermoacetica
M01869_fo	ATACATAUGAGTGTTTCATCTCCAGTCC	M. thermoacetica
M02421_fo	ATACATAUGCGTGATCTGCCAGC	M. thermoacetica
M02424_fo	ATACATAUGCCGATGCCGGTAC	M. thermoacetica
M02467_fo	ATACATAUGCGTCGAATATATTCCGGTAATG	M. thermoacetica
M01297_fo	ATACATAUGGCTAAACGTCTGACAACC	M. thermoacetica
M01799_re	AGGTTAUTCACTGCCTAAGGGCATC	M. thermoacetica
M00029_re	AGGTTAUTCAGTAGTTGGTAATCATCAGATGC	M. thermoacetica
M00692_re	AGGTTAUTTATTCCTCTCCCGTTTTCAGC	M. thermoacetica
M00927_re	AGGTTAUTTATTCCTTCCGCAAAATGAGG	M. thermoacetica
M01869_re	AGGTTAUTCAGTAATTGAGGATAACCAGTTCG	M. thermoacetica
M02421_re	AGGTTAUCAGGAAGACGAGGAGTAAATAG	M. thermoacetica
M02424_re	AGGTTAUCTATTGACAATCAACACCTATGAC	M. thermoacetica
M02467_re	AGGTTAUTCAAAAGGATACTTCATCACCGC	M. thermoacetica
M01297_re	AGGTTAUTCAGGGCTTACCCGTTTC	M. thermoacetica
AW04420_fo	ATACATAUGGAAAATATCACTTCAGAGAAAACAATC	A. woodii
AW08800_fo	ATACATAUGGAAAACACAGGCAATATCGG	A. woodii
AW17130_fo	ATACATAUGAGTGAAAAAAAGAAGAAGGTGC	A. woodii
AW17840_fo	ATACATAUGATCATGAAAACGAGTGAATTATTAC	A. woodii
AW06064_fo	ATACATAUGCCTAATTATTTGGACATTTTCGC	A. woodii
AW14460_fo	ATACATAUGAAGTTTCAGGAGATTTCAGG	A. woodii
AW18170_fo	ATACATAUGATTTGTTTGATAAAAGTGTATG	A. woodii
AW18590_fo	ATACATAUGTCTAAACAGGTAAATTTGCATTTTGAAG	A. woodii
AW19740_fo	ATACATAUGACAGATGTAGAACAAAGAGC	A. woodii
AW30860_fo	ATACATAUGAATAGTTTTATACCATGGATTGGCG	A. woodii
AW31130_fo	ATACATAUGAGAACGATAGAAAAACTTACCC	A. woodii
AW34920_fo	ATACATAUGAATAGTTTTATACAATGGATTGGCGG	A. woodii
AW04420_re	AGGTTAUGTCAAATACTCGAGCCTATTTTTATG	A. woodii
AW08800_re	AGGTTAUCATGATATTTCATTGTTTATATCCTCG	A. woodii
AW17130_re	AGGTTAUCTAGACTTCGACCCCTAAAAG	A. woodii
AW17840_re	AGGTTAUTAACGATTGATTGAATGATAGTCCAG	A. woodii
AW06064_re	AGGTTAUCACCATACCTCCAATAAGGC	A. woodii
AW14460_re	AGGTTAUGCATAATGTCCTTTCACGATTTG	A. woodii
AW18170_re	AGGTTAUCAATCTGAGGACCTTTCCATC	A. woodii
AW18590_re	AGGTTAUGATTATCTGGAAGTATGAGCCG	A. woodii
AW19740_re	AGGTTAUTATTTTGTTATCTTATTTTCAACTGCAGTG	A. woodii
AW30860_re	AGGTTAUCTCTTAATAATTCGTGATTATTACTTCTTTG	A. woodii
AW31130_re	AGGTTAUCATTCCGTTTTTCTCCTTGAGTTTAATTC	A.woodii
AW34920_re	AGGTTAUTAGTAATTCGTGATTATTACTTCTTTG	A. woodii
AW35180_fo	ATACATAUGAAGAAAGAGATGAAAACAGTATTG	A. woodii
AW35200_fo	ATACATAUGAATAAATTGACTCATTTAAGCTTATTC	A. woodii
AW35180_re	AGGTTAUTAAACTATCTTCATCTCAACCTGTCG	A. woodii
AW35200_re	AGGTTAUCATTCCGTTTTTCTCCTTGAG	A. woodii
AW04420_fo	ATACATAUGGAAAATATCACTTCAGAGAAAACAATC	A. woodii
AW08800_fo	ATACATAUGGAAAACACAGGCAATATCGG	A. woodii
pRSFDuet_int_ NotI_re	TGCTGGTTTAgCGGccgcTTTATTGACTACCGGAAGC	pRSFduetPA1lac
pRSFDuet_int_ NotI_fo	AAgcggCCGcTAAACCAGCAATAGACATAAGCG	pRSFduetPA1lac
pRSFDuet_Motif_fo	CACACTGCTTCCGGTAG	pRSFduetPA1lacO-1 (for motif integration)
pRSFDuet_Motif_re	ACCGTGTGCTTCTCAAATGC	pRSFduetPA1lacO-1 (for motif integration)
pRSFDuet PA1lacO-1 Insert re	ATATGTAUATCTCCTTCTTATACTTAACTAATATAC	pRSFduetPA1lacO-1 (for methyltrans integration)
pRSFDuet PA1lacO-1 Insert fo	ATAACCUAGGCTGCTGCCAC	pRSFduetPA1lacO-1 (for methyltrans integration)
pRSFduet insert control_fo	GGATCTCGACGCTCTCCCT	pRSFduetPA1lacO-1 (w methyltrans)
pRSFduet insert control_re	TGCTTCTCAAATGCCTGAGG	pRSFduetPA1lacO-1 (w methyltrans)
